# Supplementary material for: Aspirin-Triggered Resolvin D1 Reduces Chronic Dust-Induced Lung Pathology without Altering Susceptibility to Dust-Enhanced Carcinogenesis
Source: Cancers (Basel). 2022 Apr 9;14(8):1900. doi: 10.3390/cancers14081900 (PMC9032113; doi:10.3390/cancers14081900)
Supplement: Supplementary file 1 [file cancers-14-01900-s001.zip]

Archive with 1 entries (1 files):
- cancers-1641389-supplementary.pdf
